# Supplementary material for: The Impact of a Ketogenic Diet on Late-Stage Pancreatic Carcinogenesis in Mice: Efficacy and Safety Studies
Source: Nutrients. 2024 Nov 16;16(22):3919. doi: 10.3390/nu16223919 (PMC11597385; doi:10.3390/nu16223919)
Supplement: Supplementary file 1 [file nutrients-16-03919-s001.zip]

Archive with 1 entries (1 files):
- nutrients-3300946-supplementary.pdf
